# Supplementary material for: Promotive Role of 5-Aminolevulinic Acid or Salicylic Acid Combined with Citric Acid on Sunflower Growth by Regulating Manganese Absorption
Source: Antioxidants (Basel). 2023 Feb 25;12(3):580. doi: 10.3390/antiox12030580 (PMC10045730; doi:10.3390/antiox12030580)
Supplement: Supplementary file 1 [file antioxidants-12-00580-s001.zip]

Archive with 2 entries (2 files):
- Supplementary Materials.pdf
- Table S6.xlsx
