# Supplementary material for: Promotive Role of 5-Aminolevulinic Acid or Salicylic Acid Combined with Citric Acid on Sunflower Growth by Regulating Manganese Absorption
Source: Antioxidants (Basel). 2023 Feb 25;12(3):580. doi: 10.3390/antiox12030580 (PMC10045730; doi:10.3390/antiox12030580)
Supplement: Supplementary file 1 [file antioxidants-12-00580-s001.zip › Table S6.xlsx]

## Sheet: RT-qPCR data
Table S6 Gene expression data for RT-qPCR.
	2−ΔΔCt
Gene name	CK-L	Mn-L	Mn+ALA2-L	Mn+SA2-L	Mn+CA-L	Mn+CA+ALA2-L	Mn+CA+SA2-L	CK-R	Mn-R	Mn+ALA2-R	Mn+SA2-R	Mn+CA-R	Mn+CA+ALA2-R	Mn+CA+SA2-R
Mn-SOD	1.00126	1.05856	0.0767619	9.04698	2.64116	7.29821	4.81029	1.00147	0.942737	0.844366	1.21201	0.866177	1.06273	1.3095
POX	1.00293	0.0815148	0.0087885	2.01003	1.14121	0.429869	0.459783	1.00092	0.683038	0.0797916	0.25031	0.109668	0.10575	0.0584446
HaAC1	1.00409	0.35258	0.00717839	0.528545	2.29859	2.18233	0.0465799	1.0001	4.76154	0.831658	1.26124	2.82028	2.09827	5.27003
NPR1	1.0008	0.115165	0.0634174	4.07982	0.589377	0.819672	0.40149	1.00002	1.26623	1.18427	1.63825	1.3137	1.75331	1.93142
CAX2	1.00621	0.235706	0.0401022	12.8707	2.7571	2.62387	3.19061	1.00004	1.25346	1.01247	1.15208	0.950166	1.16704	1.36514
IRT1	1.0062	0.986968	0.461409	28.9212	116.356	21.4563	24.8927	1.02018	1.06599	0.590178	0.795583	0.71984	2.44019	2.48068
OPT6	1.00037	0.0304989	0.014651	2.79465	0.698468	0.651696	0.286009	1.00034	1.05367	0.86899	0.734139	1.70438	0.849986	0.851017
NRAMP2	1.00245	0.144453	0.0254251	3.18598	1.06598	0.878602	2.38176	1.02857	1.03132	0.681834	0.787504	0.968733	0.701419	0.815187
NRAMP3	1	0.276968	0.0815845	2.34551	13.866	4.96976	1.39699	1.00405	0.544466	0.638054	0.840741	0.522376	0.76434	0.774254
ZIP6	1.00064	0.735716	0.161997	8.42502	5.00249	8.91821	4.44214	1.00025	0.748298	1.3291	2.30796	0.944568	1.80017	1.71077
VIP1	1.00158	0.186946	0.0378332	5.34922	1.35616	1.53929	2.19967	1.00008	1.1403	0.606311	1.03663	0.982281	0.870139	0.899632
MTPB1	1.01114	7.0697	0.159198	50.202	52.9393	13.5996	16.8007	1.01726	5.84947	1.69737	5.38565	2.66221	2.326	5.37337
MTP11	1.0021	0.19433	0.0308918	1.97274	1.15467	1.55379	0.720846	1.00038	0.749839	0.64443	1.08092	0.503307	0.91076	0.802754
def	1.0077	3.07089	0.171502	81.4429	29.0271	99.7735	9.90952	1.00622	1.83575	0.38899	0.405124	0.355615	0.253959	1.30647
lox	1.00548	10.0533	0.0949099	14.0608	24.1001	12.2247	9.59264	1.00757	1.03831	0.693165	0.790805	0.925097	0.578066	0.697352
ECA1	1.00254	0.0158616	0.0115112	0.287711	0.750186	0.585497	0.835927	1.00059	0.588283	0.587547	0.887465	0.550532	0.546351	0.695078
ECA3	1.00608	0.121439	0.0177448	2.92072	1.39297	1.95621	0.965339	1.01516	1.90362	0.720809	1.05129	0.914205	1.18452	0.821396
HMA2	1.00028	1.66694	0.258276	32.7632	21.4674	19.8444	18.9473	1.01234	0.89304	0.889803	1.09596	0.5972	0.822511	1.30593
MT2	1.00012	0.131936	0.0361846	0.615793	0.741803	1.90463	0.536015	1.00094	0.20081	0.572543	0.686116	0.724527	0.276019	0.24694
XTH9	1.03329	0.163612	0.0798917	0.0442217	1.43127	2.16876	2.56006	1.00144	0.636658	0.763977	0.726178	0.761157	0.633669	0.624274
